# Supplementary material for: Porcelain Aorta in TAVR: Predictor of Adverse Outcomes or Overestimated Risk Factor?
Source: Medicina (Kaunas). 2026 Apr 5;62(4):699. doi: 10.3390/medicina62040699 (PMC13117071; doi:10.3390/medicina62040699)
Supplement: Supplementary file 1 [file medicina-62-00699-s001.zip]

Archive with 1 entries (1 files):
- medicina-4207838-supplementary.pdf
